# Supplementary material for: Characterization of a Novel Mitovirus of the Sand Fly Lutzomyia longipalpis Using Genomic and Virus–Host Interaction Signatures
Source: Viruses. 2020 Dec 23;13(1):9. doi: 10.3390/v13010009 (PMC7822452; doi:10.3390/v13010009)
Supplement: Supplementary file 1 [file viruses-13-00009-s001.zip]

Archive with 11 entries (10 files):
- Figure S1.pdf
- __MACOSX/
- __MACOSX/._Figure S1.pdf
- Figure S2.pdf
- __MACOSX/._Figure S2.pdf
- Figure S3.pdf
- __MACOSX/._Figure S3.pdf
- Fonseca et al - Supplementary Material.docx
- __MACOSX/._Fonseca et al - Supplementary Material.docx
- Fonseca et al - Supplementary Material.pdf
- __MACOSX/._Fonseca et al - Supplementary Material.pdf
